# Supplementary material for: Geographical Gradient of the eIF4E Alleles Conferring Resistance to Potyviruses in Pea (Pisum) Germplasm
Source: PLoS One. 2014 Mar 7;9(3):e90394. doi: 10.1371/journal.pone.0090394 (PMC3946452; doi:10.1371/journal.pone.0090394)
Supplement: Table S2 — Table of sequenced 73 accessions indicating single-nucleotide polymorphic (SNP) sites in exons and introns (SNP sheet) as well as resulting amino acid exchanges (protein sheet). Species name, germplasm, country of origin and eIF4E allele asignment are shown. Length of all introns and exons is shown in base pairs, with variable intron 3 being highlighted. Results of virological testing with P1 PSbMV are indicated as positive, susceptible (S) and resistant (R) reactions, respectively. (XLSX) [file pone.0090394.s002.xlsx]

## Sheet: SNPs data
								exon 1															intron 1					exon 2				intron 2					exon 3								intron 3
Accession	Name/species	Germplasm	Origin	NCBI accession number	eIF4E allele	P1 PSbMV testing	A56T	T68A,C	A75G	T89A	A99T	A101C	A114G	T146C	G185T	A201T	G217C	C218A,T	C221A	AGC229,230,231	C243T	C256G	T288A	T289A	A323G	A328T	T360G	T385C	G410A	A435G	G493A	T560C	G594C	A600C	A603T	T606A	T626G	T628C	A633G	T668C	T687G	G708A	A736C	T752A	T762A	C768T, _	T772C	A788G	T789A
JI182	Khatmandu	JIC	Nepal	KF981414	eIF4ES-1	S	A	T	A	T	A	A	A	T	G	A	G	C	C	AGC	C	C	T	T	A	A	T	T	G	A	G	T	G	A	A	T	T	T	A	T	T	G	A	T	T	C	T	A	T
JI1758		JIC	Nepal	KF981398	eIF4ES-1	S	A	T	A	T	A	A	A	T	G	A	G	C	C	AGC	C	C	T	T	A	A	T	T	G	A	G	T	G	A	A	T	T	T	A	T	T	G	A	T	T	C	T	A	T
JI1030	Semi-natural/wild	JIC	Iran	KF981399	eIF4ES-1	S	A	T	A	T	A	A	A	T	G	A	G	C	C	AGC	C	C	T	T	A	A	T	T	G	A	G	T	G	A	A	T	T	T	A	T	T	G	A	T	T	C	T	A	T
JI190	Wiraig	JIC	Sudan	KF981400	eIF4ES-1		A	T	A	T	A	A	A	T	G	A	G	C	C	AGC	C	C	T	T	A	A	T	T	G	A	G	T	G	A	A	T	T	T	A	T	T	G	A	T	T	C	T	A	T
JI194		JIC	Sudan	KF053441	eIF4ES-1	S	A	T	A	T	A	A	A	T	G	A	G	C	C	AGC	C	C	T	T	A	A	T	T	G	A	G	T	G	A	A	T	T	T	A	T	T	G	A	T	T	C	T	A	T
PI 357290	P_elatius	USA	Macedonia	KF981402	eIF4ES-1		A	T	A	T	A	A	A	T	G	A	G	C	C	AGC	C	C	T	T	A	A	T	T	G	A	G	T	G	A	A	T	T	T	A	T	T	G	A	T	T	C	T	A	T
JI261		JIC	Turkey	KF053440	eIF4ES-1	S	A	T	A	T	A	A	A	T	G	A	G	C	C	AGC	C	C	T	T	A	A	T	T	G	A	G	T	G	A	A	T	T	T	A	T	T	G	A	T	T	C	T	A	T
ATC_7173		ATFC	China	KF981388	eIF4ES-1	S	A	T	A	T	A	C	A	T	G	A	G	C	C	AGC	C	C	T	T	A	A	T	T	G	A	G	T	C	C	T	T	T	T	A	T	T	G	A	T	A	C	T	G	T
ATC_6927	Wiraig	ATFC	China	KF981386	eIF4ES-1	S	A	T	A	T	A	A	A	T	G	A	G	C	C	AGC	C	C	T	T	A	A	T	T	G	A	G	T	C	A	A	T	T	T	A	T	T	G	A	A	T	C	T	G	A
JI193	AROUS EL SHOAG	JIC	Sudan	KF981403	eIF4ES-1	S	A	T	A	T	A	A	A	T	G	A	G	C	C	AGC	C	C	T	T	A	A	T	T	G	A	G	T	G	A	A	T	T	T	A	T	T	G	A	T	T	C	T	A	T
JI205		JIC	Russia	KF053443	eIF4ES-1		A	T	A	T	A	A	A	T	G	A	G	C	C	AGC	C	C	T	T	A	A	T	T	G	A	G	T	G	A	A	T	T	T	A	T	T	G	A	T	T	C	T	A	T
JI1107	KEERAU PEA	JIC	Nepal	KF981408	eIF4ES-1		A	T	A	T	A	A	A	T	G	A	G	C	C	AGC	C	C	T	T	A	A	T	T	G	A	G	T	G	A	A	T	T	T	A	T	T	G	A	T	T	C	T	A	T
JI1085		JIC	Turkey	KF981409	eIF4ES-1		A	T	A	T	A	A	A	T	G	A	G	C	C	AGC	C	C	T	T	A	A	T	T	G	A	G	T	G	A	A	T	T	T	A	T	T	G	A	T	T	C	T	A	T
JI2065		JIC	Tanzania	KF981410	eIF4ES-1		A	T	A	T	A	A	A	T	G	A	G	C	C	AGC	C	C	T	T	A	A	T	T	G	A	G	T	G	A	A	T	T	T	A	T	T	G	A	T	T	C	T	A	T
JI1845		JIC	Greece	KF981405	eIF4ES-1		A	T	A	T	A	A	A	T	G	A	G	C	C	AGC	C	C	T	T	A	A	T	T	G	A	G	T	G	A	A	T	T	T	A	T	T	G	A	T	T	C	T	A	T
JI1532		JIC	Hindukush	KF981415	eIF4ES-1	S	A	T	A	T	A	A	A	T	G	A	G	C	C	AGC	C	C	T	T	A	A	T	T	G	A	G	T	G	A	A	T	T	T	A	T	T	G	A	T	T	C	T	A	T
JI2607		JIC	Lybia	KF981406	eIF4ES-1	S	A	T	A	T	A	A	A	T	G	A	G	C	C	AGC	C	C	T	T	A	A	T	T	G	A	G	T	G	A	A	T	T	T	A	T	T	G	A	T	T	C	T	A	T
JI1121	KEERAU PEA	JIC	Nepal	KF981411	eIF4ES-1	S	A	T	A	T	A	A	A	T	G	A	G	C	C	AGC	C	C	T	T	A	A	T	T	G	A	G	T	G	A	A	T	T	T	A	T	T	G	A	T	T	C	T	A	T
JI1756		JIC	Nepal	KF981412	eIF4ES-1		A	T	A	T	A	A	A	T	G	A	G	C	C	AGC	C	C	T	T	A	A	T	T	G	A	G	T	G	A	A	T	T	T	A	T	T	G	A	T	T	C	T	A	T
JI2571	wild	JIC	Georgia	KF981407	eIF4ES-1		A	T	A	T	A	A	A	T	G	A	G	C	C	AGC	C	C	T	T	A	A	T	T	G	A	G	T	G	A	A	T	T	T	A	T	T	G	A	T	T	C	T	A	T
JI3001		JIC	Iran	KF981424	eIF4ES-1		A	T	A	T	A	A	A	T	G	A	G	C	C	AGC	C	C	T	T	A	A	T	T	G	A	G	T	G	A	A	T	T	T	A	T	T	G	A	T	T	C	T	A	T
JI2630	P_elatius	JIC	Crimea	KF981426	eIF4ES-1		A	T	A	T	A	A	A	T	G	A	G	C	C	AGC	C	C	T	T	A	A	T	T	G	A	G	T	G	A	A	T	T	T	A	T	T	G	A	T	T			A
JI1091	P_elatius	JIC	Greece	KF981423	eIF4ES-1		A	T	A	T	A	A	A	T	G	A	G	C	C	AGC	C	C	T	A	G	A	G	T	G	A	A	T	G	A	A	A	T	T	A	T	T	G	A	T	T			A
JI3157	P_elatius	JIC	Turkey	KF981420	eIF4ES-1		A	T	A	T	A	A	A	T	G	A	G	C	C	AGC	C	C	T	T	A	A	T	T	G	A	G	T	G	A	A	T	T	T	A	T	T	G	A	T	T			A
PI 347328		USA	India	KF981397	eIF4ES-2	S	A	T	A	T	A	A	A	T	G	A	G	C	C	AGC	C	C	T	T	A	A	T	T	G	A	G	T	G	A	A	T	T	T	A	C	T	G	A	T	T	C	T	A	T
PI 347422		USA	India	KF981390	eIF4ES-3	S	A	T	A	T	A	A	A	T	G	A	G	C	C	AGC	C	C	T	T	A	A	T	T	G	A	G	T	G	A	A	T	T	T	A	T	T	G	A	T	T	C	T	A	T
PI 347484		USA	India	KF981389	eIF4ES-3	S	A	T	A	T	T	C	A	T	G	A	G	C	C	AGC	C	C	T	T	A	A	T	T	G	A	G	T	G	A	A	T	T	T	A	T	T	G	A	T	T	C	T	A	T
ATC_6931		ATFC	China	KF981387	eIF4ES-3	S	A	T	A	T	A	C	A	T	G	A	G	C	C	AGC	C	C	T	T	A	A	T	T	G	A	G	T	C	C	T	T	T	T	A	T	T	G	A	T	T	C	T	A	T
JI1632	P_abyssinicum	JIC	Ethiopia	KF981425	eIF4ES-4		A	T	A	T	A	A	A	T	G	A	G	C	C	AGC	C	C	T	T	G	A	G	T	G	A	G	T	G	C	_	T	T	T	A	T	T	G	A	T	T			A
JI1007	P_fulvum	JIC	Israel	KF981421	eIF4ES-5		A	T	A	T	A	A	A	C	G	T	G	C	C	AGC	C	C	T	A	A	A	T	T	G	A	G	T	G	C	T	T	G	C	A	T	T	G	A	T	T			G
JI1010	P_fulvum	JIC	Israel	KF981422	eIF4ES-6		A	T	A	T	A	A	A	C	G	T	G	C	C	AGC	C	C	T	T	A	T	T	T	G	A	G	T	G	C	T	T	T	T	G	T	T	G	A	T	A			G
JI2646		JIC	Malawi	KF981419	eIF4ES-7		A	T	A	A	A	A	A	T	G	A	G	C	C	AGC	C	G	T	T	A	A	T	T	G	A	G	T	G	A	A	T	T	T	A	T	T	G	A	T	T	C	T	A	T
JI967		JIC	Ethiopia	KF053449	eIF4EA-1	R	A	T	A	T	A	A	A	T	T	A	G	A	A	AGC	C	C	T	T	A	A	T	T	A	A	G	T	G	A	A	T	T	T	A	T	G	G	A	T	T	C	T	A	T
JI467	Dwarf Sugar	JIC	Europe	KF981401	eIF4EA-1	R	A	T	A	T	A	A	A	T	T	A	G	A	A	AGC	C	C	T	T	A	A	T	T	A	A	G	T	G	A	A	T	T	T	A	T	G	G	A	T	T	C	T	A	T
JI1790		JIC	Afghanistan	KF981413	eIF4EA-1	R	A	T	A	T	A	A	A	T	T	A	G	A	A	AGC	C	C	T	T	A	A	T	T	A	A	G	T	G	A	A	T	T	T	A	T	G	G	A	T	T	C	T	A	T
ATC_1044		ATFC	Afghanistan	KF981427	eIF4EA-1	R	A	T	A	T	A	A	A	T	T	A	G	A	A	AGC	C	C	T	T	A	A	T	T	A	A	G	T	G	A	A	T	T	T	A	T	G	G	A	T	T	C	T	A	T
PIS_468		IPK	Afghanistan	KF053450	eIF4EA-1	R	A	T	A	T	A	A	A	T	T	A	G	A	A	AGC	C	C	T	T	A	A	T	T	A	A	G	T	G	A	A	T	T	T	A	T	G	G	A	T	T	C	T	A	T
PIS_479		IPK	Ethiopia	KF053452	eIF4EA-1	R	A	T	A	T	A	A	A	T	G	A	G	A	A	AGC	C	C	T	T	A	A	T	T	A	A	G	T	G	A	A	T	T	T	A	T	G	G	A	T	T	C	T	A	T
CGN_3302		CGN	Pakistan	KF053453	eIF4EA-1	R	A	T	A	T	A	A	A	T	T	A	G	T	A	AGC	C	C	T	T	A	A	T	T	C	A	G	T	G	A	A	T	T	T	A	T	T	G	A	T	T	C	T	A	T
PI 116056		USA	India	KF981428	eIF4EA-1	R	A	T	A	T	A	A	A	T	T	A	G	A	A	AGC	C	C	T	T	A	A	T	T	A	A	G	T	G	A	A	T	T	T	A	T	G	G	A	T	T	C	T	A	T
PI 193584		USA	Ethiopia	KF981429	eIF4EA-1	R	A	T	A	T	A	A	A	T	T	A	G	A	A	AGC	C	C	T	T	A	A	T	T	A	A	G	T	G	A	A	T	T	T	A	T	G	G	A	T	T	C	T	A	T
PI 249645		USA	India	KF981430	eIF4EA-1	R	A	T	A	T	A	A	A	T	T	A	G	A	A	AGC	C	C	T	T	A	A	T	T	A	A	G	T	G	A	A	T	T	T	A	T	G	G	A	T	T	C	T	A	T
PI 356991		USA	India	KF981431	eIF4EA-1	R	A	T	A	T	A	A	A	T	T	A	G	A	A	AGC	C	C	T	T	A	A	T	T	A	A	G	T	G	A	A	T	T	T	A	T	G	G	A	T	T	C	T	A	T
PI 356992		USA	India	KF981432	eIF4EA-1	R	A	T	A	T	A	A	A	T	T	A	G	A	A	AGC	C	C	T	T	A	A	T	T	A	A	G	T	G	A	A	T	T	T	A	T	G	G	A	T	T	C	T	A	T
PI 347494		USA	India	KF981396	eIF4EA-1	R	A	T	G	T	A	A	A	T	T	A	G	A	A	AGC	T	C	T	T	A	A	T	T	A	A	G	T	G	A	A	T	T	T	A	T	G	G	A	T	T	C	C	A	T
PI 347492		USA	India	KF981392	eIF4EA-1	R	A	T	A	T	A	C	A	T	T	A	G	A	A	AGC	C	C	T	T	A	A	T	T	A	A	G	T	G	A	A	T	T	T	A	T	G	G	A	T	T	C	T	A	T
JI1788		JIC	Nepal	KF053451	eIF4EA-1	R	A	T	A	T	A	A	A	T	T	A	G	A	A	AGC	C	C	T	T	A	A	T	T	A	A	G	T	G	A	A	T	T	T	A	T	G	G	A	T	T	C	T	A	T
JI1260		JIC	India	KF981404	eIF4EA-1	R	A	T	A	T	A	A	A	T	T	A	G	A	A	AGC	C	C	T	T	A	A	T	T	A	A	G	T	G	A	A	T	T	T	A	T	G	G	A	T	T	C	T	A	T
JI1787		JIC	Nepal	KF981417	eIF4EA-1	R	A	T	A	T	A	A	A	T	T	A	G	A	C	AGC	C	C	T	T	A	A	T	T	A	A	G	T	G	A	A	T	T	T	A	T	G	G	A	T	T	C	T	A	T
JI2643		JIC	Malawi	KF981418	eIF4EA-1	R	A	T	A	T	A	A	A	T	G	A	G	C	C	AGC	C	C	T	T	A	A	T	T	G	A	G	T	G	A	A	T	T	T	A	T	T	G	A	T	T	C	T	A	T
PI 193586		USA	Ethiopia	KF981391	eIF4EA-1	R	A	T	A	T	A	A	A	T	T	A	G	A	A	AGC	C	C	T	T	A	A	T	T	A	A	G	T	G	A	A	T	T	T	A	T	G	G	A	T	T	C	T	A	T
JI1546		JIC	Ethiopia	KF981416	eIF4EA-2	R	A	T	A	T	A	A	A	T	T	A	G	A	A	AGC	C	C	T	T	A	A	T	T	A	A	G	T	G	A	A	T	T	T	A	T	G	G	C	T	T	C	T	A	T
PI 193835		JIC	Ethiopia	KF981393	eIF4EA-3	R	A	T	A	T	A	A	A	T	T	A	G	A	A	AGC	C	C	T	T	A	A	T	T	A	A	G	T	G	A	A	T	T	T	A	T	G	G	A	T	T	C	T	A	T
PI 378158		USA	India	KF981395	eIF4EA-4	R	A	C	A	T	A	A	G	T	T	A	G	A	A	AGC	C	C	T	T	A	A	T	C	A	A	G	C	G	A	A	T	T	T	A	T	G	G	A	T	T	C	T	A	T
PI 347464		USA	India	KF981394	eIF4EA-5	R	A	T	A	T	A	A	A	T	T	A	G	A	A	AGC	C	C	T	T	A	A	T	T	A	G	G	T	G	A	A	T	T	T	A	T	G	G	A	T	T	C	T	A	T
PI 269818	Aa134	USA	England	KF053455	eIF4EA-6	R	A	T	A	T	A	A	A	T	G	A	C	A	A	___	C	C	T	T	A	A	T	T	A	A	G	T	G	A	A	T	T	T	A	T	G	G	A	T	T	_	T	A	T
PI 269774	Sankia	USA	England	KF053454	eIF4EA-7	R	A	T	A	T	A	A	A	T	G	A	C	A	A	___	C	C	T	T	A	A	T	T	A	A	G	T	G	A	A	T	T	T	A	T	G	G	A	T	T	_	T	A	T
ATC_7134		ATFC	China	KF053433	eIF4EB-1	R	A	T	A	T	A	A	A	T	G	A	G	C	C	AGC	C	C	T	T	A	A	T	T	G	A	G	T	C	C	T	T	T	T	A	T	T	G	A	T	T	C	T	A	T
CGN_3311		CGN	Pakistan	KF053437	eIF4EB-1	R	A	T	A	T	A	A	A	T	G	A	G	C	C	AGC	C	C	T	T	A	A	T	T	G	A	G	T	C	C	T	T	T	T	A	T	T	G	A	T	T	C	T	A	T
CGN _3319		CGN	Pakistan	KF053438	eIF4EB-1	S	A	T	A	T	A	A	A	T	G	A	G	C	C	AGC	C	C	T	T	A	A	T	T	G	A	G	T	C	C	T	T	T	T	A	T	T	G	A	T	T	C	T	A	T
ATC_7140		ATFC	China	KF053436	eIF4EB-1	S	A	T	A	T	A	A	A	T	G	A	G	C	C	AGC	C	C	T	T	A	A	T	T	G	A	G	T	C	C	T	T	T	T	A	T	T	G	A	T	T	C	T	A	T
PIS_477		IPK	Pakistan	KF053431	eIF4EB-1	R	A	T	A	T	A	A	A	T	G	A	G	C	C	AGC	C	C	T	T	A	A	T	T	G	A	G	T	C	C	T	T	T	T	A	T	T	G	A	T	T	C	T	A	T
JI1194		JIC	Afghanistan	KF053439	eIF4EB-1		A	T	A	T	A	A	A	T	G	A	G	C	C	AGC	C	C	T	T	A	A	T	T	G	A	G	T	C	C	T	T	T	T	A	T	T	G	A	T	T	C	T	A	T
ATC_3275		ATFC	China	KF053435	eIF4EB-1		A	T	A	T	A	A	A	T	G	A	G	C	C	AGC	C	C	T	T	A	A	T	T	G	A	G	T	C	C	T	T	T	T	A	T	T	G	A	T	T	C	T	A	T
JI1370		JIC	Turkey	KF053432	eIF4EB-2	S	A	A	A	T	A	A	A	C	T	A	G	C	C	AGC	T	C	T	T	A	A	T	T	G	A	G	T	C	C	T	T	T	T	A	T	T	G	A	T	T	C	T	A	T
JI1090		JIC	Turkey	KF053434	eIF4EB-3	S	A	A	A	T	A	A	A	C	G	A	G	C	C	AGC	T	C	A	T	A	A	T	T	G	A	G	T	C	C	T	T	T	T	A	T	T	A	A	T	T	C	T	A	T
JI267		JIC	Greece	KF053444	eIF4EC-1		A	T	A	T	A	A	A	T	G	A	G	C	C	AGC	C	C	T	T	A	A	T	T	G	A	G	T	G	A	A	T	T	T	A	T	T	G	A	T	T	C	T	A	T
PI 505122		USA	Albania	KF053445	eIF4EC-1		A	T	A	T	A	A	A	T	G	A	G	C	C	AGC	C	C	T	T	A	A	T	T	G	A	G	T	G	A	A	T	T	T	A	T	T	G	A	T	T	C	T	A	T
PI 639981		USA	Bulgaria	KF053446	eIF4EC-1		A	T	A	T	A	A	A	T	G	A	G	C	C	AGC	C	C	T	T	A	A	T	T	G	A	G	T	G	A	A	T	T	T	A	T	T	G	A	T	T	C	T	A	T
JI1109	KEERAU PEA	JIC	Nepal	KF053443	eIF4EC-1		A	T	A	T	A	A	A	T	G	A	G	C	C	AGC	C	C	T	T	A	A	T	T	G	A	G	T	G	A	A	T	T	T	A	T	T	G	A	T	T	C	T	A	T
JI1104	KEERAU PEA	JIC	Nepal	KF053447	eIF4EC-1	S	A	T	A	T	A	A	A	T	G	A	G	C	C	AGC	C	C	T	T	A	A	T	T	G	A	G	T	G	A	A	T	T	T	A	T	T	G	A	T	T	C	T	A	T
JI1108	KEERAU PEA	JIC	Nepal	KF053448	eIF4EC-1	S	A	T	A	T	A	A	A	T	G	A	G	C	C	AGC	C	C	T	T	A	A	T	T	G	A	G	T	G	A	A	T	T	T	A	T	T	G	A	T	T	C	T	A	T
VIR1589		VIR	Russia	KF981433	eIF4EC-2	R	T	T	A	T	A	A	A	T	G	A	G	C	C	AGC	C	C	T	T	A	A	T	T	G	A	G	T	G	A	A	T	T	T	A	T	T	G	A	T	T	C	T	A	T
[truncated: 114 more columns]

## Sheet: Protein data
							Amino acid mutations
Accession	Name/species	Germplasm	Origin	NCBI accession number	eIF4E allele	P1 PSbMV testing	N19I	V23D,A	E34G,A	V49A	W62L	AA73-74DD,PD	S77R,_	S86C	G107R	A108P	H115R	L148W	I163T	N169K	N186H	M207I	LD218-219QE
JI182	Khatmandu	JIC	Nepal	KF981414	eIF4ES-1	S	N	V	E	V	W	AA	S	S	G	A	H	L	I	N	N	M	LD
JI1758		JIC	Nepal	KF981398	eIF4ES-1	S	N	V	E	V	W	AA	S	S	G	A	H	L	I	N	N	M	LD
JI1030	Semi-natural/wild	JIC	Iran	KF981399	eIF4ES-1	S	N	V	E	V	W	AA	S	S	G	A	H	L	I	N	N	M	LD
JI190	Wiraig	JIC	Sudan	KF981400	eIF4ES-1		N	V	E	V	W	AA	S	S	G	A	H	L	I	N	N	M	LD
JI194		USA	Macedonia	KF053441	eIF4ES-1	S	N	V	E	V	W	AA	S	S	G	A	H	L	I	N	N	M	LD
PI 357290	P_elatius	JIC	Turkey	KF981402	eIF4ES-1		N	V	E	V	W	AA	S	S	G	A	H	L	I	N	N	M	LD
JI261		ATFC	China	KF053440	eIF4ES-1	S	N	V	E	V	W	AA	S	S	G	A	H	L	I	N	N	M	LD
ATC_7173		ATFC	China	KF981388	eIF4ES-1	S	N	V	E	V	W	AA	S	S	G	A	H	L	I	N	N	M	LD
ATC_6927	Wiraig	JIC	Sudan	KF981386	eIF4ES-1	S	N	V	E	V	W	AA	S	S	G	A	H	L	I	N	N	M	LD
JI193	AROUS EL SHOAG	JIC	Sudan	KF981403	eIF4ES-1	S	N	V	E	V	W	AA	S	S	G	A	H	L	I	N	N	M	LD
JI205		JIC	Russia	KF053443	eIF4ES-1		N	V	E	V	W	AA	S	S	G	A	H	L	I	N	N	M	LD
JI1107	KEERAU PEA	JIC	Nepal	KF981408	eIF4ES-1		N	V	E	V	W	AA	S	S	G	A	H	L	I	N	N	M	LD
JI1085		JIC	Turkey	KF981409	eIF4ES-1		N	V	E	V	W	AA	S	S	G	A	H	L	I	N	N	M	LD
JI2065		JIC	Tanzania	KF981410	eIF4ES-1		N	V	E	V	W	AA	S	S	G	A	H	L	I	N	N	M	LD
JI1845		JIC	Greece	KF981405	eIF4ES-1		N	V	E	V	W	AA	S	S	G	A	H	L	I	N	N	M	LD
JI1532		JIC	Hindukush	KF981415	eIF4ES-1	S	N	V	E	V	W	AA	S	S	G	A	H	L	I	N	N	M	LD
JI2607		JIC	Lybia	KF981406	eIF4ES-1	S	N	V	E	V	W	AA	S	S	G	A	H	L	I	N	N	M	LD
JI1121	KEERAU PEA	JIC	Nepal	KF981411	eIF4ES-1	S	N	V	E	V	W	AA	S	S	G	A	H	L	I	N	N	M	LD
JI1756		JIC	Nepal	KF981412	eIF4ES-1		N	V	E	V	W	AA	S	S	G	A	H	L	I	N	N	M	LD
JI2571	wild	JIC	Gruzie	KF981407	eIF4ES-1		N	V	E	V	W	AA	S	S	G	A	H	L	I	N	N	M	LD
JI3001		JIC	Iran	KF981424	eIF4ES-1		N	V	E	V	W	AA	S	S	G	A	H	L	I	N	N	M	LD
JI2630	P_elatius	JIC	Crimea	KF981426	eIF4ES-1		N	V	E	V	W	AA	S	S	G	A	H	L	I	N	N	M	LD
JI1091	P_elatius	JIC	Greece	KF981423	eIF4ES-1		N	V	E	V	W	AA	S	S	G	A	H	L	I	N	N	M	LD
JI3157	P_elatius	JIC	Turkey	KF981420	eIF4ES-1		N	V	E	V	W	AA	S	S	G	A	H	L	I	N	N	M	LD
PI 347328		USA	India	KF981397	eIF4ES-2	S	N	V	E	V	W	AA	R	S	G	A	H	L	T	N	N	M	LD
PI 347422		USA	India	KF981390	eIF4ES-3	S	N	V	A	V	W	AA	S	S	G	A	H	L	I	N	N	M	LD
PI 347484		USA	India	KF981389	eIF4ES-3	S	N	V	A	V	W	AA	S	S	G	A	H	L	I	N	N	M	LD
ATC_6931		ATFC	China	KF981387	eIF4ES-3	S	N	V	A	V	W	AA	S	S	G	A	H	L	I	N	N	M	LD
JI1632	P_abyssinicum	JIC	Ethiopia	KF981425	eIF4ES-4		N	V	E	V	W	AA	S	S	G	A	H	L	I	N	N	I	LD
JI1007	P_fulvum	JIC	Israel	KF981421	eIF4ES-5		N	V	E	A	W	AA	S	S	G	A	H	W	I	N	N	M	LD
JI1010	P_fulvum	JIC	Israel	KF981422	eIF4ES-6		N	V	E	A	W	AA	S	S	G	A	H	L	I	N	N	M	LD
JI2646		JIC	Malawi	KF981419	eIF4ES-7		N	V	E	V	W	AA	S	C	G	A	H	L	I	N	N	M	LD
JI967		JIC	Ethiopia	KF053449	eIF4EA-1	R	N	V	E	V	L	DD	S	S	R	A	H	L	I	K	N	M	LD
JI467	Dwarf Sugar	JIC	Europe	KF981401	eIF4EA-1	R	N	V	E	V	L	DD	S	S	R	A	H	L	I	K	N	M	LD
JI1790		JIC	Afghanistan	KF981413	eIF4EA-1	R	N	V	E	V	L	DD	S	S	R	A	H	L	I	K	N	M	LD
ATC_1044		ATFC	Afghanistan	KF981427	eIF4EA-1	R	N	V	E	V	L	DD	S	S	R	A	H	L	I	K	N	M	LD
PIS_468		IPK	Afghanistan	KF053450	eIF4EA-1	R	N	V	E	V	L	DD	S	S	R	A	H	L	I	K	N	M	LD
PIS_479		IPK	Ethiopia	KF053452	eIF4EA-1	R	N	V	E	V	L	DD	S	S	R	A	H	L	I	K	N	M	LD
CGN_3302		CGN	Ethiopia	KF053453	eIF4EA-1	R	N	V	E	V	L	DD	S	S	R	A	H	L	I	K	N	M	LD
PI 116056		USA	India	KF981428	eIF4EA-1	R	N	V	E	V	L	DD	S	S	R	A	H	L	I	K	N	M	LD
PI 193584		USA	Ethiopia	KF981429	eIF4EA-1	R	N	V	E	V	L	DD	S	S	R	A	H	L	I	K	N	M	LD
PI 249645		USA	India	KF981430	eIF4EA-1	R	N	V	E	V	L	DD	S	S	R	A	H	L	I	K	N	M	LD
PI 356991		USA	India	KF981431	eIF4EA-1	R	N	V	E	V	L	DD	S	S	R	A	H	L	I	K	N	M	LD
PI 356992		USA	India	KF981432	eIF4EA-1	R	N	V	E	V	L	DD	S	S	R	A	H	L	I	K	N	M	LD
PI 347494		JIC	India	KF981396	eIF4EA-1	R	N	V	E	V	L	DD	S	S	R	A	H	L	I	K	N	M	LD
PI 347492		USA	India	KF981392	eIF4EA-1	R	N	V	E	V	L	DD	S	S	R	A	H	L	I	K	N	M	LD
JI1788		JIC	India	KF053451	eIF4EA-1	R	N	V	E	V	L	DD	S	S	R	A	H	L	I	K	N	M	LD
JI1260		USA	Ethiopia	KF981404	eIF4EA-1	R	N	V	E	V	L	DD	S	S	R	A	H	L	I	K	N	M	LD
JI1787		JIC	Malawi	KF981417	eIF4EA-1	R	N	V	E	V	L	DD	S	S	R	A	H	L	I	K	N	M	LD
JI2643		JIC	Nepal	KF981418	eIF4EA-1	R	N	V	E	V	L	DD	S	S	R	A	H	L	I	K	N	M	LD
PI 193586		JIC	Nepal	KF981391	eIF4EA-1	R	N	V	E	V	L	DD	S	S	R	A	H	L	I	K	N	M	LD
JI1546		JIC	Ethiopia	KF981416	eIF4EA-2	R	N	V	E	V	L	DD	S	S	R	A	H	L	I	K	H	M	LD
PI 193835		USA	Ethiopia	KF981393	eIF4EA-3	R	N	V	E	V	L	DD	S	S	R	A	H	L	I	N	N	M	LD
PI 378158		USA	India	KF981395	eIF4EA-4	R	N	A	E	V	L	DD	S	S	R	A	H	L	I	K	N	M	LD
PI 347464		USA	India	KF981394	eIF4EA-5	R	N	V	A	V	L	DD	S	S	R	P	R	L	I	K	N	M	LD
PI 269818	Aa134	USA	England	KF053455	eIF4EA-6	R	N	V	E	V	W	PD	_	S	G	A	H	L	I	N	N	M	LD
PI 269774	Sankia	USA	England	KF053454	eIF4EA-7	R	N	V	E	V	W	PD	_	S	G	A	H	L	I	K	N	M	LD
ATC_7134		ATFC	China	KF053433	eIF4EB-1	R	N	V	E	V	W	AA	S	S	G	A	H	L	I	N	N	I	QE
CGN_3311		CGN	Pakistan	KF053437	eIF4EB-1	R	N	V	E	V	W	AA	S	S	G	A	H	L	I	N	N	I	QE
CGN _3319		CGN	Pakistan	KF053438	eIF4EB-1	S	N	V	E	V	W	AA	S	S	G	A	H	L	I	N	N	I	QE
ATC_7140		ATFC	China	KF053436	eIF4EB-1	S	N	V	E	V	W	AA	S	S	G	A	H	L	I	N	N	I	QE
PIS_477		IPK	Hindukush-Pakistan	KF053431	eIF4EB-1	R	N	V	E	V	W	AA	S	S	G	A	H	L	I	N	N	I	QE
JI1194		JIC	Afghanistan	KF053439	eIF4EB-1		N	V	E	V	W	AA	S	S	G	A	H	L	I	N	N	I	QE
ATC_3275		ATFC	China	KF053435	eIF4EB-1		N	V	E	V	W	AA	S	S	G	A	H	L	I	N	N	I	QE
JI1370		JIC	Turkey	KF053432	eIF4EB-2	S	N	D	E	A	W	AA	S	S	G	A	H	L	I	N	N	I	QE
JI1090		JIC	Turkey	KF053434	eIF4EB-3	S	N	D	E	A	W	AA	S	S	G	A	H	L	I	N	N	I	LD
JI267		JIC	Greece	KF053444	eIF4EC-1		N	V	E	V	W	AA	S	S	G	A	H	L	I	N	N	M	LD
PI 505122		USA	Albania	KF053445	eIF4EC-1		N	V	E	V	W	AA	S	S	G	A	H	L	I	N	N	M	LD
PI 639981		USA	Bulgaria	KF053446	eIF4EC-1		N	V	E	V	W	AA	S	S	G	A	H	L	I	N	N	M	LD
JI1109	KEERAU PEA	JIC	Nepal	KF053443	eIF4EC-1		N	V	E	V	W	AA	S	S	G	A	H	L	I	N	N	M	LD
JI1104	KEERAU PEA	JIC	Nepal	KF053447	eIF4EC-1	S	N	V	E	V	W	AA	S	S	G	A	H	L	I	N	N	M	LD
JI1108	KEERAU PEA	JIC	Nepal	KF053448	eIF4EC-1	S	N	V	E	V	W	AA	S	S	G	A	H	L	I	N	N	M	LD
VIR1589		VIR	Russia,Sverdlovsk	KF981433	eIF4EC-2	R	I	V	E	V	W	AA	S	S	G	A	H	L	I	N	N	M	LD
